# Supplementary material for: Chitotriose Enhanced Antitumor Activity of Doxorubicin through Egr1 Upregulation in MDA-MB-231 Cells
Source: Mar Drugs. 2023 Dec 29;22(1):26. doi: 10.3390/md22010026 (PMC10821154; doi:10.3390/md22010026)
Supplement: Supplementary file 1 [file marinedrugs-22-00026-s001.zip]

Archive with 1 entries (1 files):
- marinedrugs-2738253-supplementary.pdf
